# Supplementary material for: The Association between Serum Uric Acid Levels and 10-Year Cardiovascular Disease Risk in Non-Alcoholic Fatty Liver Disease Patients
Source: Int J Environ Res Public Health. 2022 Jan 18;19(3):1042. doi: 10.3390/ijerph19031042 (PMC8834479; doi:10.3390/ijerph19031042)
Supplement: Supplementary file 1 [file ijerph-19-01042-s001.zip]

Archive with 1 entries (1 files):
- ijerph-1531492-supplementary.pdf
